# Supplementary material for: How Are the Flower Structure and Nectar Composition of the Generalistic Orchid Neottia ovata Adapted to a Wide Range of Pollinators?
Source: Int J Mol Sci. 2021 Feb 23;22(4):2214. doi: 10.3390/ijms22042214 (PMC7926835; doi:10.3390/ijms22042214)
Supplement: Supplementary file 1 [file ijms-22-02214-s001.zip]

Archive with 3 entries (3 files):
- Supplementary materials - Table S3.xlsx
- Supplementary materials - Tables S1-2 and Figures S1-4.docx
- Supplementary materials - Tables S1-2 and Figures S1-4.pdf
