# Supplementary material for: How Are the Flower Structure and Nectar Composition of the Generalistic Orchid Neottia ovata Adapted to a Wide Range of Pollinators?
Source: Int J Mol Sci. 2021 Feb 23;22(4):2214. doi: 10.3390/ijms22042214 (PMC7926835; doi:10.3390/ijms22042214)
Supplement: Supplementary file 1 [file ijms-22-02214-s001.zip › Supplementary materials - Table S3.xlsx]

## Sheet: Arkusz1
		The concentration of amino acids (μM)
ID	Population	Asp	Glu	Asn	Ser	Gln	His	Gly	Thr	Cit	Arg	Ala	Tau	GABA	BABA	Tyr	AABA	Cys	Val	Met	Nva	Trp	Phe	Ile	Orn	Leu	Lys	Pro
1	OPA	154.64184	234.43909	11.502121	72.040068	42.03383	20.962920	103.10516	108.56297	9.756349	10.563327	314.49804	122.29553	45.33422	22.737928	37.812566	0	135.05794	16.885342	35.700242	0	57.991275	84.13037	70.945401	45.266383	155.70402	18.306509	113.768790
2	OPA	69.14173	250.15321	64.204421	113.267572	91.32039	34.495721	116.10266	93.20056	13.821443	9.262569	419.19018	31.24762	65.57198	20.431228	18.460419	30.873742	193.59386	133.903205	0	0	75.858706	85.87972	91.065124	21.462778	86.45589	39.929321	112.053893
3	OPA	78.72529	373.01036	11.289875	21.836238	81.28231	28.773027	301.78507	220.43432	13.591083	0	379.02275	94.42904	271.14613	53.526642	19.897509	0	303.73685	6.913878	32.858570	36.766114	86.105915	130.61743	151.876772	109.177365	344.18994	12.540598	24.118447
4	OPA	0	21.43865	0	71.502811	64.34934	0	0	0	0	20.058252	67.71887	209.21877	0	0	0	0	82.86672	0	32.174256	0	6.132094	0	13.476653	0	59.72418	0	0
5	OPA	0	38.38336	9.656419	26.289837	20.45301	0	109.93058	63.87691	14.974943	13.599747	169.13055	0	337.99052	0	0	0	100.44203	0	29.143918	13.625135	83.103903	97.78800	47.063414	45.337289	189.89949	0	19.161764
6	OPA	53.25416	554.82358	46.149151	11.139155	94.89994	29.110376	99.43850	103.15088	8.476637	23.140756	265.84239	20.96470	11.62259	0	0	2.482971	221.04392	11.079771	12.053714	0	89.917003	146.60019	177.257317	68.337463	327.59825	28.778644	5.075744
7	OPA	58.77642	511.74837	240.835414	187.916006	492.27610	73.730946	109.61075	147.05225	27.216177	0	542.41825	74.86552	23.63598	0	0	50.502816	92.83062	264.865935	0	0	49.902564	143.45645	139.415222	102.465338	262.79832	156.132427	92.081757
8	OPA	79.05767	583.83920	5.915939	23.022211	18.72217	5.987421	188.96037	228.95417	0	52.290800	1147.85827	56.94094	110.54866	0	0	23.868801	340.37547	20.977485	20.918699	21.056678	46.798017	169.69808	173.682768	116.364528	370.84402	20.255633	58.305526
9	OPA	302.87774	477.94179	17.111295	9.892332	30.52618	3.426384	181.99963	125.65859	15.474781	17.770609	483.86389	104.27972	56.20730	0	0	29.081488	140.88761	9.429414	38.656701	3.791731	55.706704	114.46130	103.471955	127.266345	233.74592	18.256130	23.185031
10	OPA	0	147.28250	18.801850	32.399700	40.38543	6.291087	37.58489	76.01658	5.137710	4.916165	191.92762	0	113.78082	66.371034	0	0	21.09717	72.046819	27.505656	6.668657	27.153306	54.06950	8.352691	15.264784	60.36776	7.225738	126.383787
11	OPA	359.76500	434.15840	153.384444	10.482429	34.09960	1.030211	95.18865	77.72145	2.468426	17.278198	344.11856	3.90877	16.20549	20.331860	7.528372	15.987048	90.93858	16.600761	9.836998	1.511610	27.282813	70.30403	63.169551	76.364528	174.14795	36.405471	112.011529
12	OPA	222.60214	450.55411	141.219719	65.748126	93.77257	5.394819	331.61092	334.88989	18.834821	42.025791	501.91067	0	87.58085	55.391276	39.181871	39.727453	318.42789	41.078077	29.053500	0	148.453910	228.69687	177.903548	1116.337883	385.34347	108.008224	183.251963
13	LUB	165.61325	668.24577	695.332675	286.294758	678.72367	174.262896	142.84188	155.12523	27.152690	13.410692	457.52181	30.52566	15.30147	18.181413	42.325801	68.877653	107.60175	0	24.262903	0	127.325252	167.64478	207.072351	142.763365	284.80283	80.833794	611.357140
14	LUB	500.60091	939.73879	40.964804	90.356585	129.98673	99.172049	142.57811	106.44474	7.815744	30.014596	806.10773	17.09744	117.25239	23.735149	15.087635	0	136.40035	22.807628	10.263728	17.949656	119.900275	65.57065	89.842797	98.244379	181.50723	61.786547	62.424816
15	LUB	313.08242	785.68254	541.255852	237.102923	315.53339	178.014410	132.72601	119.42076	11.102050	41.200043	837.00334	36.94167	68.25886	0	30.976545	12.497630	190.43700	38.515135	11.018693	6.520637	131.193162	131.75314	143.734071	134.772536	246.79507	98.229433	351.814301
16	LUB	341.85897	1090.91526	699.071115	125.339116	319.73447	385.300666	87.58474	156.47722	17.846255	40.791300	726.68604	60.48573	41.48029	8.904269	45.976436	49.750790	216.76873	26.084702	10.514864	6.964529	80.474835	137.92365	138.676441	176.336284	354.82904	80.094734	412.303086
17	LUB	275.52095	933.32395	240.696493	125.503230	245.31073	129.608966	123.10745	137.03168	10.836400	35.935501	740.40541	39.37352	14.22751	0	70.907641	7.002179	170.56585	23.839609	10.436174	15.752863	136.307849	121.31776	96.168636	144.355489	217.02598	47.911542	328.096546
18	LUB	89.37560	600.44644	259.303471	219.599475	294.41425	101.975068	73.68866	97.40276	29.548759	40.693808	439.60038	0	18.34185	0	42.501905	27.775884	161.86147	191.854827	22.173467	0	154.761178	64.95549	109.403979	65.364772	142.82056	26.699450	392.210329
19	LUB	336.09424	830.47821	404.375158	237.051415	161.09659	157.738418	112.85122	109.51328	11.664898	29.548993	562.15810	211.32249	71.81351	0	121.973084	32.033217	219.36364	22.508819	17.891376	0	54.789532	147.57455	140.196105	144.662849	256.93351	78.100092	339.340570
20	LUB	293.86963	817.01400	373.442812	286.705166	561.98856	133.660532	125.89641	140.47892	21.889998	26.130906	462.82120	76.34709	73.00425	0	12.174921	30.744246	196.55694	22.647474	25.898675	0	129.703418	175.07338	153.307158	166.263774	351.69796	64.046765	294.781760
21	LUB	176.71129	633.56636	200.501274	212.329117	444.65690	149.722926	97.60856	116.73500	19.013296	0	373.03029	50.65368	0	27.172259	0	17.693340	124.84566	278.596820	0	0	136.652226	129.68721	161.490125	99.226385	268.38019	28.222388	218.123802
22	LUB	180.51661	729.00926	113.992820	273.825094	47.96637	183.514164	280.33673	248.77755	20.292751	45.699605	883.74025	148.57952	66.91706	0	0	0	387.87399	35.303634	20.491219	0	55.897344	296.74789	265.167751	177.226353	419.03058	108.402542	260.930124
23	LUB	176.23466	361.78085	345.778541	187.960295	223.91947	72.197266	64.39830	64.74374	0	0	180.35615	16.44691	0	10.991453	11.993444	11.902786	54.54284	106.180031	10.197525	0	63.424671	47.84168	61.712248	54.274899	123.99831	24.540450	201.058179
24	LUB	259.48868	635.18895	460.092532	210.278677	752.78510	201.953080	83.43392	106.52571	18.347027	0	280.17799	14.59378	0	0	0	11.384874	121.87488	275.128510	17.895266	0	91.791599	125.41118	125.126759	133.778935	227.45769	33.431982	328.845018
25	LUB	255.28053	792.03577	105.211926	186.770145	228.98371	56.647988	113.69645	107.94536	10.408841	16.588550	516.32401	127.45592	53.92072	0	0	16.413734	161.73088	9.058724	24.424468	5.397947	63.643103	114.91195	116.926915	110.227365	250.98745	22.397822	149.461429
26	POG	1132.66785	2326.07458	1014.324675	621.593691	2574.13512	348.016473	616.13434	58.43176	118.021963	20.519798	2377.00103	49.30945	184.89534	99.373203	177.584388	0	1000.57105	149.608401	18.574400	29.675492	112.963214	464.58462	629.584566	182.745398	985.98380	562.208449	1135.067623
27	POG	732.57125	2080.46198	1082.001151	635.149069	615.76078	221.290467	325.94350	311.52204	27.762825	80.636290	2232.43180	32.03858	214.90517	50.696873	251.577630	0	344.60408	85.928988	23.945800	41.895773	48.356572	346.49119	277.168431	62.772936	549.24573	171.841410	758.648849
28	POG	279.55624	2399.43745	2975.641083	733.544361	2485.64891	289.211241	427.33852	17.15259	145.749262	24.624612	4486.76232	67.81014	624.37289	34.306173	139.462512	0	475.18962	51.166418	20.048953	86.139143	170.603154	206.54259	265.007079	57.754819	528.05919	322.128987	932.896802
29	POG	227.53804	1598.17614	2671.034285	86.679011	1501.41688	222.526074	336.54441	12.10062	106.282239	15.668898	2536.26077	66.45211	350.64537	33.490958	155.914142	0	713.17330	105.679118	22.676232	46.887341	181.625947	437.46548	556.994853	209.367925	1129.17006	215.008917	620.967827
30	POG	1101.39118	1879.30149	650.790355	436.167655	555.72308	314.960879	239.33330	316.35363	14.497104	34.414804	1368.61839	202.80844	155.17448	0	27.264057	0	356.87037	37.068600	38.968357	17.504365	108.912843	302.15663	179.129421	104.375891	602.95751	157.722155	991.298563
31	POG	683.17230	1070.08346	2088.261150	486.292817	1078.63870	730.079476	170.35544	245.12064	35.494534	38.332787	925.47996	209.33394	105.88820	15.131620	81.129138	0	552.40066	72.180759	38.156550	21.258633	146.270464	437.12764	432.149556	199.274994	1005.96603	102.387402	1732.611818
32	POG	838.43098	1962.36596	1666.846944	820.100419	379.38566	241.284444	840.92993	827.31680	30.484127	126.672824	4401.17069	202.53440	637.36510	37.841219	37.841219	0	1080.67917	135.355805	34.977172	66.717166	178.257896	667.83931	616.228218	176.229835	971.27874	595.894827	1707.679870
33	POG	1052.44741	3557.28288	916.919054	196.711972	167.74544	256.321648	599.30066	578.95690	7.065993	135.540900	4745.57128	183.52589	613.32606	0	35.621726	0	792.82672	73.262496	21.037273	66.580911	154.754143	541.73900	311.667835	152.783648	814.61410	346.392148	1036.185173
34	POG	888.21032	3434.45590	2000.488037	1364.906785	672.74936	592.539806	749.16861	467.28546	35.377021	146.627135	5529.84219	243.21891	1185.54065	65.542903	184.861621	0	652.95909	53.917917	51.062884	153.180404	139.118383	476.75152	342.858939	86.746598	708.87221	259.375048	783.167074
35	POG	414.64381	1728.25152	778.324851	697.032658	1127.71199	238.610494	325.46951	37.79696	80.967087	5.481203	1878.73202	69.95423	174.76047	83.578198	67.765774	0	514.23574	61.621660	40.192965	16.405201	142.512113	341.42329	400.650333	73.573650	868.67670	215.802837	852.962585
36	POG	917.52811	1438.25651	1165.759939	531.221162	956.50909	354.762755	232.19751	317.68744	26.842039	91.400393	1188.92205	132.06410	188.31503	116.344251	104.812089	0	671.45066	84.474917	15.250930	25.686945	201.180279	521.32224	490.850659	79.548757	1109.51043	172.622318	2258.237792
37	POG	845.11615	3819.65874	5279.917615	1995.372213	4602.14859	680.932513	1063.76433	63.05325	283.906245	31.581435	6959.54555	340.93745	1481.65195	107.659871	326.255268	62.910090	1603.89723	266.594290	26.509114	164.101898	412.442908	767.59506	905.691414	201.354809	1727.78742	1006.274382	1299.853327
38	POG	1001.76919	2213.89298	726.744442	1050.476386	337.99080	563.888963	605.35372	669.86164	56.693455	130.923577	3202.96583	113.59872	437.50981	40.027170	211.758685	0	764.56472	234.266020	23.409415	51.232927	175.509627	552.73487	479.452982	102.375654	868.38375	617.391891	869.703923
39	POG	871.44900	3080.28297	62.162184	154.714466	177.88424	239.592607	318.10790	43.36004	42.484701	17.225634	1545.69158	91.83041	212.12056	15.851474	132.564686	0	733.08022	96.194439	31.273783	51.647821	415.151753	595.53601	487.562542	206.449387	1211.34357	367.679419	677.489435
40	POG	875.17742	2635.79528	1617.972367	803.234902	441.18458	498.553998	490.75969	341.67628	25.073074	125.602926	3020.43999	149.94839	501.74757	0	16.783639	0	502.61405	92.614764	28.941562	59.021314	279.083991	400.50869	331.712691	75.354729	757.10638	347.922182	1132.544756
41	POG	757.23026	1940.05105	858.841947	382.799158	800.07428	431.165078	366.83675	349.36944	51.749664	21.758890	1894.14700	77.71457	330.59930	29.767963	40.643143	0	538.31484	40.389392	49.222018	42.603769	267.809809	375.81924	355.061895	168.738690	1048.27272	116.926994	1534.339086
42	POG	749.25221	2237.24883	1353.758118	1150.771879	971.37071	376.805389	632.45888	466.03035	8.799591	3.975745	3976.92993	20.75634	113.80239	10.751328	107.881191	0	747.48156	168.758210	15.031463	76.168116	88.051025	416.36607	446.883333	96.645894	860.46212	550.277540	598.185013
43	POG	1133.68005	2342.22370	1172.548723	1110.053416	464.39775	270.561412	626.06610	518.08516	37.662590	89.707972	4781.67601	112.57523	789.89218	0	25.433255	0	672.33664	152.909847	39.623733	100.565473	123.656391	416.78417	460.167402	83.564884	945.49393	325.086109	861.495760
44	POG	1854.35315	2717.20380	392.668957	365.127124	297.71951	111.215964	550.92597	598.98125	37.739555	194.278623	5263.77211	38.99333	614.98448	11.547546	22.229198	0	767.32114	35.188170	66.347599	80.778711	230.574604	467.39853	282.082570	64.598678	762.59683	226.734934	1263.799011
45	POG	1251.91675	2486.38820	1441.705249	745.823054	783.55155	423.934892	413.20586	419.80268	31.184409	122.565296	2386.67016	118.89023	473.01331	31.966165	9.469352	17.084132	659.26355	114.269506	31.173574	56.926321	140.754783	459.84886	452.124451	187.375655	907.67981	443.392879	1756.908921
46	POG	2231.34789	3519.51791	611.954272	1116.288231	750.44841	708.838262	675.99703	582.24481	46.527534	172.535553	4626.03227	91.87522	1012.51370	30.451504	53.784771	0	1276.61366	294.554189	15.735393	61.746545	148.379381	568.52739	898.341192	309.453390	1478.08437	901.067287	1927.375150
47	POG	477.30185	2243.57424	1341.469609	917.328779	506.29987	637.851055	535.71542	492.91876	35.639548	104.371871	3815.11917	66.81819	606.25607	28.912614	16.668679	0	692.55148	156.872370	17.037998	53.923431	120.807100	382.43536	343.880291	72.774931	721.80764	542.526152	773.090088
48	ZAB1	0	624.43702	13.818698	19.217121	31.06098	5.295263	63.95537	38.22035	7.626044	23.024772	396.82746	134.66055	109.45597	0	0	16.028285	160.94974	0	49.853026	0	45.808691	29.85720	7.761550	8.337265	27.56811	10.815417	84.419351
49	ZAB1	307.88114	588.99920	271.823369	616.041578	879.78056	21.846538	323.76001	369.22476	17.621194	50.891984	1143.12683	0	0	79.738249	54.842261	120.770342	644.95203	116.462913	29.123477	0	118.373996	493.53784	602.959400	278.364552	416.96931	260.588467	199.183598
50	ZAB1	40.72838	116.98074	79.758790	61.291444	164.49227	6.328398	71.89226	119.29285	12.751506	7.524690	253.44657	0	63.67805	39.175458	3.685779	11.359971	225.22619	8.278865	29.538939	0	44.860750	96.19155	92.978086	45.227345	197.05078	25.146334	117.620967
51	ZAB1	376.47722	447.07886	173.527021	163.908343	521.01716	19.479238	77.19700	91.49871	8.558640	8.797743	263.11869	0	92.00285	0	21.819580	0	91.09144	20.934576	29.316903	0	108.334048	119.38429	89.962444	101.364554	357.14873	21.621650	258.405099
52	ZAB1	248.70943	622.39525	32.821279	90.973612	524.66402	13.229375	120.77340	153.51579	0	37.350297	562.30772	0	210.67728	7.234457	67.606443	0	250.52858	12.984669	27.704768	0	99.271004	176.61391	149.244463	189.374665	475.80583	41.869008	0
53	ZAB1	327.08046	642.31388	391.457551	278.543498	558.23652	14.284903	163.99136	284.21610	0	55.779733	932.09314	0	308.51024	0	48.504499	44.964578	305.88346	13.233503	22.196736	0	91.694638	215.94010	107.050152	108.263554	497.26097	127.418920	197.341101
54	ZAB1	35.89030	293.77437	21.566853	14.895336	14.83621	3.290362	34.37563	19.64608	0	15.379647	114.04303	110.02921	83.25299	0	0	0	29.49428	0	26.496298	4.888069	14.416053	32.79373	18.384112	6.226379	37.73043	9.265751	0
55	ZAB1	48.09607	226.99872	0	27.212566	0	0	60.67790	56.46420	0	10.816237	103.31802	80.98547	0	13.409234	0	0	33.27737	0	23.442728	0	0	0	29.720029	0	15.94453	0	107.916240
56	ZAB1	0	213.76371	5.432490	22.004969	22.25000	0	10.18673	0	27.839225	0	62.52659	98.55900	0	0	0	0	15.32489	0	26.481801	6.432131	9.115068	14.89463	0	0	20.33337	5.438663	0
57	ZAB1	216.76120	603.77435	738.138627	259.351714	926.39472	45.395039	234.32947	277.41274	0	50.195833	1422.65432	33.35099	344.12523	0	34.453453	0	398.41395	76.011783	20.032294	0	145.714897	270.23488	359.489771	176.266348	444.12663	207.437597	129.915350
58	ZAB1	157.08631	594.10745	740.684072	252.453854	917.91462	42.872309	219.81307	277.87329	0	47.009983	1475.44484	128.82728	455.76589	0	0	28.595335	89.69584	598.601500	49.145921	25.467489	79.095919	269.12616	358.264218	192.647893	435.73129	208.692554	132.056268
59	ZAB1	97.27873	239.87428	85.154572	32.539925	48.34362	16.358396	134.91258	103.82763	17.291944	7.423847	374.36365	78.25944	0	10.226293	5.795455	92.890347	84.04439	304.573414	43.606221	11.969768	34.461002	164.08833	117.656788	56.226379	172.42405	76.353404	46.740760
60	ZAB2	551.72491	708.22488	1233.810641	335.652574	848.83407	730.587974	123.37724	176.63386	12.147702	27.195023	475.02865	240.36497	108.43212	8.722758	0	58.376730	338.28181	41.107642	47.467785	6.672449	94.248276	192.26852	356.547654	58.395023	503.89009	67.318185	911.953458
61	ZAB2	46.19515	132.19618	77.380257	48.680085	111.60565	74.228041	65.37538	43.71591	0	0	160.62099	229.58563	104.58542	0	44.208180	0	34.73217	2.329848	46.639253	7.907077	0	26.91867	14.184604	0	30.63042	12.372569	96.028292
62	ZAB2	394.56727	1397.54465	24.824584	33.636698	45.85144	50.131209	138.25024	182.86436	22.266585	44.869427	714.80620	233.90377	141.10518	0	0	49.541141	236.14676	0	38.993666	9.358492	148.420901	198.19970	113.683929	52.458398	491.76391	40.062487	334.496797
63	ZAB2	167.65811	1753.92513	0	58.644443	36.70695	38.404117	123.29995	55.84050	9.498107	38.953251	490.46276	147.32759	296.51856	0	0	26.086439	161.95317	0	42.586462	0	26.574379	79.28599	44.205449	21.774903	96.46443	24.312042	138.736273
64	ZAB2	127.39666	175.90043	43.466438	151.941663	203.90244	43.955539	168.35352	63.90663	39.906444	27.629664	603.90664	115.75113	287.42569	7.945666	0	0	153.19328	0	33.576413	0	23.898445	32.19046	43.870288	28.437238	115.89817	75.578443	295.942427
65	ZAB2	166.77895	351.90046	207.900866	327.953274	519.45361	447.913622	684.34553	304.34047	92.356389	84.344853	851.90046	107.79455	263.79629	0	0	0	207.94167	0	31.829266	0	59.964355	127.91446	183.938438	35.643859	272.34127	126.350469	691.913678
66	ZAB2	280.92448	1719.12303	1153.135483	756.500404	1910.65126	851.386473	348.11123	375.24299	86.947495	91.870817	1543.75501	77.14080	309.34974	72.328247	108.618900	28.547209	416.14402	5.138758	81.141338	0	128.672655	323.11628	384.227957	103.243745	799.64865	383.097555	1285.710362
67	ZAB2	240.68852	713.44164	0	212.277480	171.80674	86.768553	299.01706	124.48437	0	171.027009	620.56638	400.36432	415.68812	0	55.456141	0	376.77009	0	68.600970	0	186.405350	81.49161	125.715248	54.887456	272.08324	106.251703	310.226928
68	ZAB2	389.00479	425.29857	67.659558	148.436325	202.25485	98.976599	108.01442	95.88347	23.375264	25.987646	395.28382	26.05240	0	0	17.540217	29.916629	68.17706	1.329107	0	0	27.903456	63.45701	71.874452	43.564484	134.80687	55.353958	169.878217
69	ZAB2	77.63441	441.87520	391.152577	206.423621	256.19855	161.048674	111.03906	121.15632	63.450526	0	576.07746	20.12600	13.84996	0	0	61.211703	73.02425	249.216642	0	0	84.586297	135.66750	153.646443	64.775493	270.40116	82.204643	338.177299
70	ZAB2	80.97511	321.89044	291.849113	161.947662	182.94656	192.947722	162.09856	118.08657	10.085622	0	382.04554	34.07624	11.05878	0	0	31.976772	52.97897	0	11.976564	0	87.037455	93.90766	109.287363	54.758491	142.08655	61.089511	217.676663
71	ZAB2	39.93466	444.32563	19.271071	126.945542	52.29563	39.506444	219.27561	117.13131	0	78.557494	531.15307	262.66117	139.92599	120.882574	37.180239	117.827862	101.59799	44.002937	27.597733	0	49.728914	125.98418	119.749677	78.442739	178.81804	111.925933	172.821971
72	ZAB2	934.16688	708.67360	7.363851	240.679804	474.49045	212.975534	76.94916	107.96092	0	8.429302	449.10639	0	119.84979	0	0	6.583813	234.92390	14.801183	0	0	41.599731	108.24987	183.750405	144.273890	264.20767	41.526263	296.728547
73	ZAB2	129.97866	123.07512	17.098754	171.965539	217.86564	172.075177	72.07851	81.98732	0	9.487338	234.07644	0	43.97755	0	0	7.085466	108.09777	0	0	0	51.076112	73.08769	92.085652	31.990464	72.04781	34.986338	111.987555
74	SKA	22.15638	237.78384	24.266092	31.234680	128.58061	48.827422	60.51349	31.37871	0	34.637296	114.08891	146.13677	264.39521	0	0	14.920551	179.12830	86.312077	0	26.775877	49.099998	70.89833	105.015326	21.736639	45.16104	23.935785	39.799464
75	SKA	21.51077	50.97367	53.295515	38.043734	246.95859	65.384053	30.85318	75.12072	0	13.856707	177.94582	118.24487	303.47191	30.816794	0	50.639761	135.67631	102.135652	0	14.271396	67.230910	26.92805	30.982864	21.665385	61.00103	27.605689	59.866013
76	SKA	23.31763	172.65635	41.563650	27.716502	52.57577	7.882594	78.30670	70.63696	0	43.127855	417.39349	61.84473	248.94757	44.208424	0	14.025986	70.32749	380.955394	0	16.282646	63.332971	86.79578	79.392725	78.253444	288.66230	38.290527	90.512124
77	SKA	26.49580	57.00342	24.673756	28.506605	62.96011	13.489306	11.37315	26.39091	0	0	142.42502	88.64320	60.52793	0	0	12.626639	52.59920	48.400387	0	19.728888	27.347290	37.47818	34.491604	7.332649	19.35064	15.820533	32.874970
78	SKA	18.26226	104.46575	16.626769	30.278540	65.22581	25.431036	37.49465	33.42730	19.821444	21.795069	99.98640	70.76536	102.88713	53.329945	7.842545	21.040433	215.64786	40.525103	0	26.545165	30.645430	37.09539	25.569973	7.364553	17.72293	17.314591	29.241408
79	SKA	17.95797	175.37585	8.319363	14.851447	17.51396	12.682906	62.86958	67.44206	0	14.844358	177.69015	46.75257	131.23748	0	0	8.413606	39.38943	183.903730	0	15.180149	55.228620	58.16144	52.205886	11.244268	284.84479	284.844787	69.996208
80	SKA	76.12104	301.99234	194.595359	156.687127	220.94754	70.347856	107.87465	109.85568	0	16.257050	583.22743	0	185.92161	29.928065	0	24.927349	132.66764	201.509242	12.315950	0	31.262668	93.37672	95.410060	44.336629	145.36241	102.440485	80.413480
81	SKA	68.19949	89.03439	33.183788	157.036137	291.18201	64.985378	87.81047	106.56104	0	16.880081	54.20242	73.21434	19.92627	19.926271	0	0	79.05031	204.189239	0	19.836416	61.861807	108.33086	104.593469	88.226357	207.87031	29.602914	41.916730
82	SKA	41.69553	300.33158	12.098843	185.780551	48.57329	22.464338	163.80530	163.96031	0	0	1116.38668	36.99631	214.22112	0	0	0	86.91185	215.146304	25.630839	0	15.263256	91.16833	62.652342	33.748836	109.10626	59.182868	68.915757
83	SKA	95.91846	250.18386	65.918454	219.772598	55.79204	56.112263	289.16072	255.17415	25.030190	50.698495	998.81472	116.02833	0	0	0	0	441.58269	364.405702	8.912486	0	85.482943	87.35858	90.602468	34.773904	193.09990	101.517377	85.736456
84	SKA	82.05782	501.46353	17.960230	114.478941	74.60281	37.379832	152.96296	160.65745	0	46.140992	362.63600	0	0	0	0	39.624493	111.25937	63.751845	31.177422	18.900781	33.830620	28.82851	27.417939	23.746389	76.86828	60.659161	15.284446
85	SKA	82.03715	447.58992	96.521332	105.725375	186.88109	54.472390	74.42888	96.68725	0	0	180.23248	62.55813	133.09542	39.822495	15.027483	14.887779	70.30702	198.997720	0	19.755448	81.434754	85.15945	137.867117	86.336474	221.08340	35.578886	153.293310
86	SKA	63.45739	353.46018	128.516649	219.638605	214.06885	74.238048	218.42788	124.30704	0	0	1272.30237	0	89.32728	24.429481	0	15.724222	118.89210	274.562719	37.428527	17.198180	73.990271	131.40990	119.763438	65.236279	203.53309	113.191533	156.135706
87	SKA	100.53671	456.71042	34.476918	23.616919	249.02215	102.983755	166.30027	278.25567	25.474539	10.494965	605.68968	48.00089	154.26802	20.287219	54.643916	0	154.34063	758.243821	14.067524	0	177.870440	249.50412	351.141399	87.353675	283.92608	93.922712	174.931247
88	SKA	0	42.56508	8.953865	25.940244	57.23877	152.122941	42.91840	44.89288	0	0	123.56249	125.85572	0	24.889472	0	13.176695	120.15106	84.840135	0	0	45.004365	45.81387	30.900438	10.263448	44.87209	16.277584	13.066164
89	SKA	0	32.82524	7.578462	7.446761	0	0	14.96335	25.37405	0	2.182638	65.36405	30.17878	22.42403	2.645362	0	6.400095	14.26359	42.718219	0	0	6.633074	16.93311	9.822510	6.332790	15.28380	10.062675	7.928084
90	SKA	10.63342	110.58298	13.429143	12.374628	62.34476	21.274890	19.80984	56.08909	0	0	160.11939	45.34092	57.89082	20.472453	0	0	91.65476	112.179987	0	0	36.646355	65.48408	22.689053	12.288904	30.82676	16.842291	59.171545
91	TUR	269.90444	454.40329	95.182793	277.481573	301.52767	87.384903	113.94017	105.11509	35.199691	0	757.46177	285.08164	0	0	21.116809	35.529235	209.28952	6.115309	32.905500	0	80.762518	331.14573	525.115380	111.226639	416.93807	42.550435	252.819640
92	TUR	524.21488	905.08753	65.220836	587.531121	884.13884	238.346129	160.14299	216.29972	0	51.068912	1275.49080	55.69218	160.66595	34.685445	11.432297	40.486847	329.25501	48.326059	0	0	47.034758	162.23243	237.333654	162.849066	424.32934	122.868080	409.552503
93	TUR	723.01946	971.15526	738.748059	472.445613	910.91095	237.385754	186.44270	213.60286	16.698746	14.831294	1070.21577	116.51205	0	20.840308	0	99.915220	431.83104	48.908767	42.146154	0	267.874185	260.71859	459.211244	182.122899	497.82554	214.194848	430.333899
94	TUR	339.94851	549.13722	326.266960	262.715222	463.57954	102.746229	109.89562	125.18255	0	12.745939	431.49750	39.08656	0	0	0	0	243.33451	10.203699	13.799138	0	90.964485	121.42641	188.324271	165.227800	354.98560	81.603102	384.080921
95	TUR	613.38428	1056.04240	193.517820	538.362023	167.90314	56.330928	257.46036	214.66196	9.284133	18.116285	907.99839	45.23354	0	0	0	51.694174	329.04153	52.735333	30.112854	0	173.331580	198.07857	278.412567	188.276447	491.16715	195.508895	454.724713
96	TUR	628.80914	2228.30475	465.378556	410.219277	277.73560	67.380563	195.89215	280.74947	0	48.961453	1132.74345	53.42670	31.04838	0	0	99.154773	586.96914	53.879829	0	0	195.057237	246.94792	459.181208	177.255367	666.37175	237.977150	1247.712610
97	TUR	80.29068	16.89064	135.991939	73.962671	23.34518	100.261315	80.81552	80.81552	18.879833	17.181670	319.45934	148.40961	171.38261	16.450951	0	22.019684	118.28476	110.711539	27.942659	0	55.029421	69.02569	77.458141	77.338909	162.49884	45.501842	113.768633
98	TUR	665.75837	1041.61561	233.234683	356.000618	431.97299	87.204728	160.22950	137.07797	0	25.839220	830.25716	22.10260	0	0	0	80.459593	283.92893	33.127877	15.237279	0	161.905108	198.22864	204.641897	122.789987	548.91649	87.172391	194.613758
99	TUR	333.86414	844.81650	668.899018	368.801761	769.28241	173.345273	207.51259	211.88475	15.115892	15.119531	856.65694	77.88914	0	0	0	97.443689	284.30011	71.803830	35.684285	0	115.429765	203.97200	275.117251	166.274664	499.42233	195.493764	218.086037
100	TUR	295.07202	449.59776	226.223328	184.748365	238.80804	45.234987	84.85035	91.35381	0	13.211766	304.59348	14.54643	0	0	0	22.338722	139.70049	8.753553	29.635557	0	101.666752	72.89376	103.001971	88.476347	198.45562	70.112039	179.219383
101	TUR	424.06509	552.01471	215.838965	213.958831	505.12322	163.298345	94.54316	95.75899	24.166240	13.155756	373.60023	56.78803	100.26895	32.770010	0	39.611152	152.98885	18.533049	9.957882	0	34.863371	88.52856	138.290383	90.635529	180.43883	53.784603	321.326749
102	TUR	480.11538	751.94524	341.639968	213.079038	529.92406	121.463995	123.85720	149.76106	15.445276	9.253854	578.12763	41.51748	0	33.761303	0	40.854199	264.75686	45.596265	39.262960	0	81.149312	171.36214	210.587299	101.226639	287.03742	69.440246	369.193841
103	TUR	302.84535	658.53539	253.609040	192.526916	139.19965	43.983466	171.53869	160.66141	0	53.082568	676.22794	69.08748	151.50930	0	0	45.591150	148.87986	268.067847	20.935565	0	25.645830	98.78933	116.162848	55.266390	141.38491	130.654560	351.208683
104	TUR	370.91700	1084.27287	111.623058	514.740838	735.80895	198.274890	115.40623	138.13366	27.463694	29.534118	538.51570	71.54792	121.79444	0	12.045709	66.674411	176.15101	55.146183	28.901941	0	81.063818	126.02804	190.573110	176.227739	436.06834	72.957918	233.730233
105	TUR	455.88399	1052.53909	179.039356	399.570474	408.54328	63.347198	277.54585	284.32727	21.603587	39.195600	1059.08822	55.70696	221.36708	0	0	18.681205	323.59450	517.694988	65.280962	0	135.280170	279.88329	315.322789	202.774553	654.48918	163.024937	406.396534
106	TUR	473.07527	1026.07649	340.975393	433.942279	596.67437	72.309361	141.64581	183.53631	0	27.501101	875.70833	90.67498	0	0	0	63.097257	318.37930	17.782079	13.001716	0	119.759486	156.16336	295.662720	199.365500	437.73829	124.625188	397.838864
107	TUR	174.10462	367.59026	203.726282	106.696049	38.69168	8.473539	222.44710	173.53775	0	48.957402	421.45227	123.64817	167.01846	22.328293	0	68.597464	65.15514	252.226606	18.712073	0	41.674797	83.00264	105.767688	76.336455	271.46928	43.398974	42.944348
108	TUR	137.08063	404.67955	257.026027	191.110037	524.06386	99.518930	233.17100	179.23091	0	0	461.62481	110.08630	0	0	0	17.023597	101.39504	334.942057	13.960477	0	35.230684	91.90356	122.035306	78.355268	265.30701	32.803716	41.831296
109	WIS	299.78646	657.77812	135.617410	242.464441	283.25367	63.190874	85.21518	102.68206	0	0	448.69509	0	74.47259	51.519048	0	58.238633	364.36706	287.614774	0	0	177.064873	80.23491	105.312442	54.666379	170.41347	29.199509	60.017560
110	WIS	210.68917	402.57686	284.960285	136.629172	344.79947	51.489562	66.24799	91.34726	0	10.670601	268.35729	20.38443	64.30491	0	19.257024	26.109734	126.89104	291.568644	6.983032	0	74.540771	69.70737	129.919742	98.366453	254.41402	84.613556	74.691801
111	WIS	377.36940	600.76271	126.258065	199.527281	165.01025	31.389462	142.92696	147.46589	12.987621	28.529327	621.37542	42.68693	0	22.333052	0	5.948427	195.96365	54.284137	0	0	65.105256	125.18790	182.309287	108.336785	267.43069	106.001645	133.464596
112	WIS	297.71976	381.78893	167.973673	131.748740	40.34527	6.485904	166.46384	131.57940	17.132373	19.221291	589.20991	194.25170	334.30033	0	0	138.758060	94.06030	360.888780	23.321466	0	52.681295	113.99571	169.600306	78.227664	333.61355	37.748074	53.822730
